# Supplementary material for: The mitoXplorer 2.0 update: integrating and interpreting mitochondrial expression dynamics within a cellular context
Source: Nucleic Acids Res. 2022 May 7;50(W1):W490–9. doi: 10.1093/nar/gkac306 (PMC9252804; doi:10.1093/nar/gkac306)
Supplement: gkac306_Supplemental_Files [file gkac306_supplemental_files.zip]

Archive with 3 entries (3 files):
- Marchiano_etal_SupplementaryData_R1.pdf
- Marchiano_etal_SupplTableS1.xlsx
- Marchiano_etal_SupplTableS2.xlsx
